# Supplementary material for: Expression strategies for the efficient synthesis of antimicrobial peptides in plastids
Source: Nat Commun. 2022 Oct 4;13:5856. doi: 10.1038/s41467-022-33516-1 (PMC9532397; doi:10.1038/s41467-022-33516-1)
Supplement: Supplementary file 5 — Supplementary Data 2 [file 41467_2022_33516_MOESM5_ESM.xlsx]

## Sheet: Supplementary Data file 2
Supplementary Data 2. Description of DNA constructs for chloroplast transformation. Abbreviations: AMPs: antimicrobial peptides; CDS: length of the coding sequence (including the stop codon); aa: amino acid; CDS: coding sequence; bp: base pairs; MW: molecular weight; L:linker (as in Supplementary Table 1); TagN: N-terminal tag; TagC: C-terminal tag; HA: human influenza hemagglutinin tag; 6xHis: h…
No. of AMPs	AMPs	Linkers, length (aa)	Promoter	Construct	CDS (bp)	Poly-peptide size (aa)	Predicted MW (kDa)	Plasmid name(s)	TagN	N- end (aa)	TagC	Internal tag
1	CXCL9	-	NtPrrn	Prrn::CXCL9	315	104	11.72	pMPH32	-	MT	-	-
1	Novispirin	L4, 5 aa	NtPrrn	Prrn::HA-Novispirin	105	34	3.79	pMPH56	HA	MG	-	-
1	WAM1	L7, 5 aa	NtPrrn	Prrn::HA-WAM1	159	52	5.86	pMPH55	HA	MG	-	-
3	CgMolluscidin, CXCL9, Ubiquicidin	L1-4, 5 aa	NtPrrn	Prrn::3-Molluxubin-5	765	254	27.26	pMPH13	HA	MG	6xHis	-
3	CgMolluscidin, CXCL9, Ubiquicidin	L11-14, 15 aa	NtPrrn	Prrn::3-Molluxubin-15	885	294	30.35	pMPH20	HA	MG	6xHis	-
3	G10 Novispirin, Esculentin-1-OA1, Andersonin-Y1	L4-7, 5 aa	NtPrrn	Prrn::3-Novescandin-5	360	119	12.54	pMPH21	HA	MG	6xHis	-
3	G10 Novispirin, Esculentin-1-OA1, Andersonin-Y1	L14-17, 15 aa	NtPrrn	Prrn::3-Novescandin-15	480	159	15.55	pMPH22	HA	MG	6xHis	-
3	WAM1, Dermaseptin S4, Polyphemusin I	L7-10, 5 aa	NtPrrn	Prrn::3-Wamdeposin-5	360	119	12.92	pMPH23	HA	MG	6xHis	-
3	WAM1, Dermaseptin S4, Polyphemusin I	L17-20, 15 aa	NtPrrn	Prrn::3-Wamdeposin-15	480	159	16.01	pMPH24	HA	MG	6xHis	-
6	Molluxubin, Wamdeposin	L1-3, L7-10, 5 aa	NtPrrn	Prrn::6-MW-5	1056	351	37.75	pMPH30	HA	MG	6xHis	-
6	Molluxubin, Wamdeposin	L11-14, L18-20, 15 aa	NtPrrn	Prrn::6-MW-15	1266	421	43.12	pMPH31	HA	MG	6xHis	-
9	Molluxubin, Novescandin, Wamdeposin	L1-10, 5 aa	NtPrrn	Prrn::9-MNW-5	1347	448	47.86	pMPH29	HA	MG	6xHis	-
9	Molluxubin, Novescandin, Wamdeposin	L11-20, 15 aa	NtPrrn	Prrn::9-MNW-15	1647	548	55.46	pMPH28	HA	MG	6xHis	-
3	CgMolluscidin, CXCL9, Ubiquicidin	L11-14, 15 aa	PT7	RAmpER::3-Molluxubin-15	885	294	30.35	pDK320, pMPH38	HA	MG	6xHis	-
3	G10 Novispirin, Esculentin-1-OA1, Andersonin-Y1	L4-7, 5 aa	PT7	RAmpER::3-Novescandin-5	360	119	12.54	pDK320, pMPH39	HA	MG	6xHis	-
3	G10 Novispirin, Esculentin-1-OA1, Andersonin-Y1	L4-7, 5 aa	PT7	PT7::3-Novescandin-5	360	119	12.54	pMPH39	HA	MG	6xHis
3	G10 Novispirin, Esculentin-1-OA1, Andersonin-Y1	L4-7, 5 aa	PT7	RAmpER::3-Novescandin-5	360	119	12.54	pDK320, pMPH39	HA	MG	6xHis	-
3	WAM1, Dermaseptin S4, Polyphemusin I	L7-10, 5 aa	PT7	RAmpER::3-Wamdeposin-5	360	119	12.92	pDK320, pMPH41	HA	MG	6xHis	-
3	WAM1, Dermaseptin S4, Polyphemusin I	L7-10, 5 aa	PT7	PT7::3-Wamdeposin-5	360	119	12.92	pMPH41	HA	MG	6xHis	-
6	Molluxubin, Wamdeposin	L1-3, L7-10, 5 aa	PT7	RAmpER::6-MW-5	1056	351	37.75	pDK320, pMPH43	HA	MG	6xHis	-
9	Molluxubin, Novescandin, Wamdeposin	L11-20, 15 aa	PT7	RAmpER::9-MNW-15	1647	548	55.46	pDK320, pMPH46	HA	MG	6xHis	-
0	SUMO, GFP	-	PT7	RAmpER::SUMO-GFP	1056	351	39.83	pDK320, pMPH51	6xHis	ME	-	-
3	SUMO, WAM 1, Dermaseptin S4, Polyphemusin I	L7-10, 5 aa	PT7	RAmpER::SUMO-3-Wamdeposin-5	660	219	24.55	pDK320, pMPH52	6xHis	ME	-	HA
1	SUMO, WAM1	L7, 5 aa	PT7	PT7::SUMO-HA-WAM1	486	161	18.64	pMPH68	6xHis	ME	-	HA
1	SUMO, WAM1	L7, 5 aa	PT7	RAmpER::SUMO-HA-WAM1	486	161	18.64	pDK320, pMPH68	6xHis	ME	-	HA
1	SUMO, WAM1	L7, 5 aa	NtPrrn	Prrn::SUMO-HA-WAM1	486	161	18.64	pMPH72	6xHis	ME	-	HA
1	SUMO, G10 Novispirin	L4, 5 aa	NtPrrn	Prrn::SUMO-HA-Novispirin	438	145	16.57	pMPH73	6xHis	ME	-	HA
0	SUMO, GFP	-	NtPrrn	Prrn::SUMO-GFP	1056	351	39.83	pMPH74	6xHis	ME	-	-
3	SUMO, WAM 1, Dermaseptin S4, Polyphemusin I	L7-10, 5 aa	NtPrrn	Prrn::SUMO-3-Wamdeposin-5	660	219	24.55	pMPH75	6xHis	ME	-	HA
