# Supplementary material for: Expression strategies for the efficient synthesis of antimicrobial peptides in plastids
Source: Nat Commun. 2022 Oct 4;13:5856. doi: 10.1038/s41467-022-33516-1 (PMC9532397; doi:10.1038/s41467-022-33516-1)
Supplement: Supplementary file 6 — Supplementary Data 3 [file 41467_2022_33516_MOESM6_ESM.xlsx]

## Sheet: Protein yield quantification
	Supplementary Data 3.
	Recombinant protein yield quantification. BCA analysis was performed in 96 well plates according to the manufacturer's protocol. A graph was plotted based on the measured bovine serum albumin dilution standard. The trendline was calculated and used to calculate the protein concentrations coresponding to the purified samples. Purified samples were measured by adding the same volume as the standard…
	Raw Data (562)
	1	2	3	4	5	6	7	8	9	10	11	12
A	0.277	0.718	0.05	3.376	0.065	3.221	3.5	0.043	0.043	0.043	0.043	0.043
B	0.186	0.165	0.637	0.435	0.093	0.057	0.043	0.043	0.043	0.046	0.043	0.047
C	1.102	0.851	0.805	0.376	0.236	0.159	0.099	0.045	0.043	0.043	0.043	0.047
D	0.473	0.147	0.35	0.137	0.549	0.155	1.713	0.39	0.043	0.043	0.043	0.043
E	0.043	0.044	0.043	0.043	0.043	0.043	0.047	0.049	0.043	0.044	0.044	0.044
F	0.046	0.043	0.043	0.044	0.043	0.043	0.043	0.043	0.043	0.043	0.043	0.05
G	0.044	0.043	0.043	0.043	0.044	0.044	0.043	0.043	0.044	0.043	0.045	0.062
H	0.044	0.044	0.043	0.045	0.043	0.043	0.043	0.043	0.043	0.043	0.043	0.043
	Measured (row C 1-7 and D 1-8)		Calculated
	1.102	2000	1996.7	µg/mL	BSA
	0.851	1500	1491.23	µg/mL	BSA
	0.376	500	534.679	µg/mL	BSA
	0.236	250	252.747	µg/mL	BSA
	0.159	100	97.6842	µg/mL	BSA	total mg			Leaf (g)	mg/g leaf	µg/g leaf	aproximated number
	0.099	0	-23.1438	µg/mL	BSA	volume 7 mL
	0.473	RAmpER::SUMO-HA-WAM1	730.017	µg/mL		5.11012	mg	RAmpER::SUMO-HA-WAM1	124.95	0.0408973	40.8973	41
	0.147	RAmpER::SUMO-HA-WAM1 diluted 10x	73.5186	735.186	µg/mL
	0.35	Prrn::SUMO-HA-WAM1	482.32	µg/mL		3.37624	mg	Prrn::SUMO-HA-WAM1	60.24	0.0560465	56.0465	56
	0.137	Prrn::SUMO-HA-WAM1 diluted 10x	53.3806	533.806	µg/mL
	0.549	Prrn::SUMO-HA-Novispirin	883.066	µg/mL		6.18146	mg	Prrn::SUMO-HA-Novispirin	113.57	0.0544287	54.4287	54
	0.155	Prrn::SUMO-HA-Novispirin diluted 10x	89.629	896.29	µg/mL
	1.713	Prrn::SUMO-GFP	3227.13	µg/mL
	0.39	Prrn::SUMO-GFP diluted 10x	562.872	5628.72	µg/mL	39.401	mg	Prrn::SUMO-GFP diluted 10x	60.24	0.654068	654.068	654

## Sheet: Yield excluding SUMO
Supplementary Data 3.
Name	predicted molecular weight (Da)	with SUMO	% of SUM	rounded
6xHis-SUMO	12794.3	x
HA-WAM1	5863.98	18658.3	31.4283	31.4	%
HA-Novispirin	3794.41	16588.7	22.8735	22.9	%
GFP	27056.5	39850.8	67.8945	67.9	%
	Yield of fusion (µg/g leaf)	rounded	Without SUMO		Rounded
RAmpER::SUMO-HA-WAM1	40.8973	40.8973	12.8534	µg/g leaf	13	µg/g leaf
Prrn::SUMO-HA-WAM1	56.0465	56.0465	17.6145	µg/g leaf	18	µg/g leaf
Prrn::SUMO-HA-Novispirin	54.4287	54.4287	12.4497	µg/g leaf	12	µg/g leaf
Prrn::SUMO-GFP	654.068	654.068	444.076	µg/g leaf	444	µg/g leaf

## Sheet: SUMO cleavage quantification
Supplementary Data 3.
SUMO cleavage efficiency was quantified with Image J
	SUMO-GFP
									1
									2
	SUMO-HA-Novispirin
	SUMO-HA-WAM1
